# Supplementary material for: Generalizing Boltzmann Configurational Entropy to Surfaces, Point Patterns and Landscape Mosaics
Source: Entropy (Basel). 2021 Dec 1;23(12):1616. doi: 10.3390/e23121616 (PMC8700675; doi:10.3390/e23121616)
Supplement: Supplementary file 1 [file entropy-23-01616-s001.zip]

Archive with 2 entries (2 files):
- matlab_surface.zip
- matlab_points.zip
